# Supplementary material for: Characterization of pre-mRNA Splicing Defects Caused by CLCN5 and OCRL Mutations and Identification of Novel Variants Associated with Dent Disease
Source: Biomedicines. 2023 Nov 17;11(11):3082. doi: 10.3390/biomedicines11113082 (PMC10669864; doi:10.3390/biomedicines11113082)
Supplement: Supplementary file 1 [file biomedicines-11-03082-s001.zip]

Archive with 1 entries (1 files):
- biomedicines-2665667-supplementary.pdf
